# Supplementary material for: Direct Flexor Tendon Repair More than 3 Months After Trauma: Clinical Outcomes of Four Consecutive Cases and Scoping Review on Time Limits
Source: J Clin Med. 2025 Aug 16;14(16):5796. doi: 10.3390/jcm14165796 (PMC12387015; doi:10.3390/jcm14165796)
Supplement: Supplementary file 1 [file jcm-14-05796-s001.zip]

Archive with 20 entries (17 files):
- sup materials/
- sup materials/Sup Fig 1.jpg
- __MACOSX/
- __MACOSX/sup materials/
- __MACOSX/sup materials/._Sup Fig 1.jpg
- sup materials/Sup Fig 2.jpg
- __MACOSX/sup materials/._Sup Fig 2.jpg
- sup materials/Sup Fig 3.jpg
- __MACOSX/sup materials/._Sup Fig 3.jpg
- sup materials/Sup Fig 4.jpg
- __MACOSX/sup materials/._Sup Fig 4.jpg
- sup materials/Video 2.mov
- __MACOSX/sup materials/._Video 2.mov
- sup materials/Video 3.mov
- __MACOSX/sup materials/._Video 3.mov
- sup materials/Video 1.mov
- __MACOSX/sup materials/._Video 1.mov
- sup materials/Video 4.mov
- __MACOSX/sup materials/._Video 4.mov
- __MACOSX/._sup materials
